# Supplementary material for: Cluster and survival analysis of UK biobank data reveals associations between physical multimorbidity clusters and subsequent depression
Source: Commun Med (Lond). 2025 May 13;5:156. doi: 10.1038/s43856-025-00825-7 (PMC12075648; doi:10.1038/s43856-025-00825-7)
Supplement: Supplementary file 6 — Supplementary Data 3 [file 43856_2025_825_MOESM6_ESM.xlsx]

## Sheet: Sheet1
	25th percentile	Median	75th percentile	IQR
CVD + diabetes	1	2	3	2
Healthy + rhinitis	1	2	3	2
Macular degeneration + diabetes	2	3	4	2
Migraine	2	3	4	2
Mixed including cancer	1	1	2	1
Respiratory	3	4	5	2
Respiratory w/o other	1	2	3	2
Very extensive morbidity	3	4	6	3
