# Supplementary material for: Cluster and survival analysis of UK biobank data reveals associations between physical multimorbidity clusters and subsequent depression
Source: Commun Med (Lond). 2025 May 13;5:156. doi: 10.1038/s43856-025-00825-7 (PMC12075648; doi:10.1038/s43856-025-00825-7)
Supplement: Supplementary file 7 — Supplementary Data 4 [file 43856_2025_825_MOESM7_ESM.xlsx]

## Sheet: Sheet1
	25th percentile	Median	75th percentile	IQR
CVD + diabetes	2	2	3	1
Digestive	3	4	5	2
Extensive morbidity	3	4	6	3
Healthy + rhinitis	1	2	3	2
MSK	2	3	4	2
Mixed including cancer	1	1	2	1
Respiratory	3	3	5	2
Very extensive morbidity	4	5	7	3
