# Supplementary material for: Cluster and survival analysis of UK biobank data reveals associations between physical multimorbidity clusters and subsequent depression
Source: Commun Med (Lond). 2025 May 13;5:156. doi: 10.1038/s43856-025-00825-7 (PMC12075648; doi:10.1038/s43856-025-00825-7)
Supplement: Supplementary file 8 — Supplementary Data 5 [file 43856_2025_825_MOESM8_ESM.xlsx]

## Sheet: Sheet1
	25th percentile	Median	75th percentile	IQR
CVD + CKD + gout	2	3	5	3
CVD + diabetes	2	2	3	1
Digestive	2	3	5	3
Healthy + rhinitis	1	2	3	2
MSK + others	2	3	4	2
Mixed including cancer	1	1	2	1
Respiratory + gout + male genitourinary	4	5	6	2
Very extensive morbidity	2	4	6	4
